# Supplementary material for: Subsurface fracturing of sedimentary stones caused by bullet impacts
Source: PLoS One. 2023 Oct 25;18(10):e0292351. doi: 10.1371/journal.pone.0292351 (PMC10599578; doi:10.1371/journal.pone.0292351)
Supplement: S1 Data — (ZIP) [file pone.0292351.s002.zip]

Archive with 85 entries (84 files):
- CHCL_09_QGIS_Data/
- CHCL_09_QGIS_Data/Areas lost in sectioning.cpg
- CHCL_09_QGIS_Data/Areas lost in sectioning.dbf
- CHCL_09_QGIS_Data/Areas lost in sectioning.prj
- CHCL_09_QGIS_Data/Areas lost in sectioning.shp
- CHCL_09_QGIS_Data/Areas lost in sectioning.shx
- CHCL_09_QGIS_Data/Branches - Extended.cpg
- CHCL_09_QGIS_Data/Branches - Extended.dbf
- CHCL_09_QGIS_Data/Branches - Extended.prj
- CHCL_09_QGIS_Data/Branches - Extended.shp
- CHCL_09_QGIS_Data/Branches - Extended.shx
- CHCL_09_QGIS_Data/Branches-s25-r75.cpg
- CHCL_09_QGIS_Data/Branches-s25-r75.dbf
- CHCL_09_QGIS_Data/Branches-s25-r75.prj
- CHCL_09_QGIS_Data/Branches-s25-r75.shp
- CHCL_09_QGIS_Data/Branches-s25-r75.shx
- CHCL_09_QGIS_Data/CHCL_09_90_clean.qgz
- CHCL_09_QGIS_Data/Closed Fractures.cpg
- CHCL_09_QGIS_Data/Closed Fractures.dbf
- CHCL_09_QGIS_Data/Closed Fractures.prj
- CHCL_09_QGIS_Data/Closed Fractures.shp
- CHCL_09_QGIS_Data/Closed Fractures.shx
- CHCL_09_QGIS_Data/Crater Centre.cpg
- CHCL_09_QGIS_Data/Crater Centre.dbf
- CHCL_09_QGIS_Data/Crater Centre.prj
- CHCL_09_QGIS_Data/Crater Centre.shp
- CHCL_09_QGIS_Data/Crater Centre.shx
- CHCL_09_QGIS_Data/Fracture Network - Extended.cpg
- CHCL_09_QGIS_Data/Fracture Network - Extended.dbf
- CHCL_09_QGIS_Data/Fracture Network - Extended.prj
- CHCL_09_QGIS_Data/Fracture Network - Extended.shp
- CHCL_09_QGIS_Data/Fracture Network - Extended.shx
- CHCL_09_QGIS_Data/grid-s25-r75.cpg
- CHCL_09_QGIS_Data/grid-s25-r75.dbf
- CHCL_09_QGIS_Data/grid-s25-r75.prj
- CHCL_09_QGIS_Data/grid-s25-r75.shp
- CHCL_09_QGIS_Data/grid-s25-r75.shx
- CHCL_09_QGIS_Data/mapextent2.cpg
- CHCL_09_QGIS_Data/mapextent2.dbf
- CHCL_09_QGIS_Data/mapextent2.prj
- CHCL_09_QGIS_Data/mapextent2.shp
- CHCL_09_QGIS_Data/mapextent2.shx
- CHCL_09_QGIS_Data/NetworkGT interpreted fracture network.cpg
- CHCL_09_QGIS_Data/NetworkGT interpreted fracture network.dbf
- CHCL_09_QGIS_Data/NetworkGT interpreted fracture network.prj
- CHCL_09_QGIS_Data/NetworkGT interpreted fracture network.shp
- CHCL_09_QGIS_Data/NetworkGT interpreted fracture network.shx
- CHCL_09_QGIS_Data/Nodes - Extended.cpg
- CHCL_09_QGIS_Data/Nodes - Extended.dbf
- CHCL_09_QGIS_Data/Nodes - Extended.prj
- CHCL_09_QGIS_Data/Nodes - Extended.shp
- CHCL_09_QGIS_Data/Nodes - Extended.shx
- CHCL_09_QGIS_Data/Nodes-s25-r75.cpg
- CHCL_09_QGIS_Data/Nodes-s25-r75.dbf
- CHCL_09_QGIS_Data/Nodes-s25-r75.prj
- CHCL_09_QGIS_Data/Nodes-s25-r75.shp
- CHCL_09_QGIS_Data/Nodes-s25-r75.shx
- CHCL_09_QGIS_Data/Open Fractures.cpg
- CHCL_09_QGIS_Data/Open Fractures.dbf
- CHCL_09_QGIS_Data/Open Fractures.prj
- CHCL_09_QGIS_Data/Open Fractures.shp
- CHCL_09_QGIS_Data/Open Fractures.shx
- CHCL_09_QGIS_Data/Thin section outlines (with lost areas removed).cpg
- CHCL_09_QGIS_Data/Thin section outlines (with lost areas removed).dbf
- CHCL_09_QGIS_Data/Thin section outlines (with lost areas removed).prj
- CHCL_09_QGIS_Data/Thin section outlines (with lost areas removed).shp
- CHCL_09_QGIS_Data/Thin section outlines (with lost areas removed).shx
- CHCL_09_QGIS_Data/Topology - Extended with added XY coordinates.cpg
- CHCL_09_QGIS_Data/Topology - Extended with added XY coordinates.dbf
- CHCL_09_QGIS_Data/Topology - Extended with added XY coordinates.prj
- CHCL_09_QGIS_Data/Topology - Extended with added XY coordinates.shp
- CHCL_09_QGIS_Data/Topology - Extended with added XY coordinates.shx
- CHCL_09_QGIS_Data/Topology Parameters - Extended.cpg
- CHCL_09_QGIS_Data/Topology Parameters - Extended.dbf
- CHCL_09_QGIS_Data/Topology Parameters - Extended.prj
- CHCL_09_QGIS_Data/Topology Parameters - Extended.shp
- CHCL_09_QGIS_Data/Topology Parameters - Extended.shx
- CHCL_09_QGIS_Data/Topology with added XY coordinates.cpg
- CHCL_09_QGIS_Data/Topology with added XY coordinates.dbf
- CHCL_09_QGIS_Data/Topology with added XY coordinates.prj
- CHCL_09_QGIS_Data/Topology with added XY coordinates.shp
- CHCL_09_QGIS_Data/Topology with added XY coordinates.shx
- CHCL_09_QGIS_Data/topology-s25-r75.dbf
- CHCL_09_QGIS_Data/topology-s25-r75.shp
- CHCL_09_QGIS_Data/topology_s25_r75.gpkg
