# Supplementary material for: Subsurface fracturing of sedimentary stones caused by bullet impacts
Source: PLoS One. 2023 Oct 25;18(10):e0292351. doi: 10.1371/journal.pone.0292351 (PMC10599578; doi:10.1371/journal.pone.0292351)
Supplement: S1 Data — (ZIP) [file pone.0292351.s002.zip › CHCL_09_QGIS_Data/Areas lost in sectioning.cpg]

utf-8
