# Supplementary material for: Subsurface fracturing of sedimentary stones caused by bullet impacts
Source: PLoS One. 2023 Oct 25;18(10):e0292351. doi: 10.1371/journal.pone.0292351 (PMC10599578; doi:10.1371/journal.pone.0292351)
Supplement: S1 Data — (ZIP) [file pone.0292351.s002.zip › CHCL_09_QGIS_Data/Areas lost in sectioning.prj]

PROJCS["unknown",GEOGCS["GCS_unknown",DATUM["D_Unknown_based_on_WGS84_ellipsoid",SPHEROID["WGS_1984",6378137.0,298.257223563]],PRIMEM["Greenwich",0.0],UNIT["Degree",0.0174532925199433]],PROJECTION["Transverse_Mercator"],PARAMETER["False_Easting",0.0],PARAMETER["False_Northing",0.0],PARAMETER["Central_Meridian",0.0],PARAMETER["Scale_Factor",1.0],PARAMETER["Latitude_Of_Origin",0.0],UNIT["centimetre",0.01]]
